# Supplementary material for: Solvatochromic Parameters of Four Amines in Propane-1,3-diol at 298.15 K
Source: Molecules. 2025 Mar 8;30(6):1213. doi: 10.3390/molecules30061213 (PMC11946820; doi:10.3390/molecules30061213)
Supplement: Supplementary file 1 [file molecules-30-01213-s001.zip]

Archive with 1 entries (1 files):
- molecules-3478431-supplementary.pdf
